# Supplementary material for: Genomic selection for resistance to one pathogenic strain of Vibrio splendidus in blue mussel Mytilus edulis
Source: Front Genet. 2025 Jan 3;15:1487807. doi: 10.3389/fgene.2024.1487807 (PMC11739312; doi:10.3389/fgene.2024.1487807)
Supplement: Supplementary file 1 [file Table1.xlsx]

## Sheet: SUPP_TABLE1_mortality_genotyped
Family tested in each experimental infection												Number of dead and alive mussels send for gentoyping
Family tested in each of all experimental infection
Family tested in El_1 and El_2
Family tested in El_1 and El_3						Final mortality						Number of dead send for genotyping						Number of alive send for genotyping						Total number send for genotyping (dead+alive)
Family_name	El_1	El_2	El_3	Total		Family_name	El_1	El_2	El_3	Mean		Family_name	El_1	El_2	El_3	Total		Family_name	1	2	3	Total		Family_name	1	2	3	Total général
GEN_03	1		1	2		GEN_03	63.3333		33.3333	48.3333		GEN_03	5		4	9		GEN_03	5			5		GEN_03	10	0	4	14
GEN_04		1		1		GEN_04		30		30		GEN_04		4		4		GEN_04		11		11		GEN_04	0	15	0	15
GEN_07		1		1		GEN_07		56.6667		56.6667		GEN_07		8		8		GEN_07		7		7		GEN_07	0	15	0	15
GEN_08		1		1		GEN_08		66.6667		66.6667		GEN_08		9		9		GEN_08		5		5		GEN_08	0	14	0	14
GEN_09	1		1	2		GEN_09	66.6667		51.7241	59.1954		GEN_09	6		3	9		GEN_09	5			5		GEN_09	11	0	3	14
GEN_10		1		1		GEN_10		43.3333		43.3333		GEN_10		6		6		GEN_10		8		8		GEN_10	0	14	0	14
GEN_13	1		1	2		GEN_13	60		16.6667	38.3333		GEN_13	3		5	8		GEN_13	5		1	6		GEN_13	8	0	6	14
GEN_14	1		1	2		GEN_14	63.3333		27.5862	45.4598		GEN_14	3		6	9		GEN_14	5		1	6		GEN_14	8	0	7	15
GEN_15		1		1		GEN_15		16.6667		16.6667		GEN_15		3		3		GEN_15		12		12		GEN_15	0	15	0	15
GEN_16		1		1		GEN_16		20		20		GEN_16		3		3		GEN_16		12		12		GEN_16	0	15	0	15
GEN_17		1		1		GEN_17		35.4839		35.4839		GEN_17		5		5		GEN_17		9		9		GEN_17	0	14	0	14
GEN_18	1		1	2		GEN_18	56.6667		26.6667	41.6667		GEN_18			8	8		GEN_18	5		2	7		GEN_18	5	0	10	15
GEN_19		1		1		GEN_19		33.3333		33.3333		GEN_19		5		5		GEN_19		9		9		GEN_19	0	14	0	14
GEN_20	1		1	2		GEN_20	46.6667		16.6667	31.6667		GEN_20	1		5	6		GEN_20	5		3	8		GEN_20	6	0	8	14
GEN_23	1	1		2		GEN_23	46.6667	29.0323		37.8495		GEN_23	4	2		6		GEN_23	5	4		9		GEN_23	9	6	0	15
GEN_24	1		1	2		GEN_24	40		33.3333	36.6667		GEN_24	2		4	6		GEN_24	5		3	8		GEN_24	7	0	7	14
GEN_25		1		1		GEN_25		30		30		GEN_25		4		4		GEN_25		11		11		GEN_25	0	15	0	15
GEN_26	1		1	2		GEN_26	60		26.6667	43.3333		GEN_26	4		4	8		GEN_26	5		1	6		GEN_26	9	0	5	14
GEN_29	1		1	2		GEN_29	66.6667		33.3333	50		GEN_29	1		8	9		GEN_29	5			5		GEN_29	6	0	8	14
GEN_30	1		1	2		GEN_30	56.6667		24.1379	40.4023		GEN_30	1		7	8		GEN_30	5		2	7		GEN_30	6	0	9	15
GEN_33		1		1		GEN_33		26.6667		26.6667		GEN_33		5		5		GEN_33		11		11		GEN_33	0	16	0	16
GEN_34		1		1		GEN_34		43.3333		43.3333		GEN_34		6		6		GEN_34		8		8		GEN_34	0	14	0	14
GEN_35	1		1	2		GEN_35	60		37.5	48.75		GEN_35			8	8		GEN_35	5		1	6		GEN_35	5	0	9	14
GEN_36		1		1		GEN_36		23.3333		23.3333		GEN_36		3		3		GEN_36		12		12		GEN_36	0	15	0	15
GEN_41	1		1	2		GEN_41	50		40	45		GEN_41	1		6	7		GEN_41	5		3	8		GEN_41	6	0	9	15
GEN_42		1		1		GEN_42		46.6667		46.6667		GEN_42		7		7		GEN_42		8		8		GEN_42	0	15	0	15
GEN_45		1		1		GEN_45		50		50		GEN_45		7		7		GEN_45		7		7		GEN_45	0	14	0	14
GEN_46		1		1		GEN_46		30		30		GEN_46		4		4		GEN_46		11		11		GEN_46	0	15	0	15
GEN_49	1		1	2		GEN_49	53.3333		46.6667	50		GEN_49			7	7		GEN_49			7	7		GEN_49	0	0	14	14
GEN_50	1		1	2		GEN_50	76.6667		51.7241	64.1954		GEN_50			11	11		GEN_50	4			4		GEN_50	4	0	11	15
SEL_01	1		1	2		SEL_01	90		60	75		SEL_01	1		12	13		SEL_01	2			2		SEL_01	3	0	12	15
SEL_02	1		1	2		SEL_02	80		26.6667	53.3333		SEL_02	2		8	10		SEL_02	3			3		SEL_02	5	0	8	13
SEL_07		1		1		SEL_07		83.3333		83.3333		SEL_07		12		12		SEL_07		3		3		SEL_07	0	15	0	15
SEL_08	1	1	1	3		SEL_08	63.3333	46.6667	60	56.6667		SEL_08		8		8		SEL_08	5	2		7		SEL_08	5	10	0	15
SEL_19		1		1		SEL_19		38.7097		38.7097		SEL_19		6		6		SEL_19		10		10		SEL_19	0	16	0	16
SEL_20	1		1	2		SEL_20	23.3333		13.3333	18.3333		SEL_20	2		1	3		SEL_20	5		7	12		SEL_20	7	0	8	15
SEL_35	1		1	2		SEL_35	76.6667		29.6296	53.1481		SEL_35	1		8	9		SEL_35	4			4		SEL_35	5	0	8	13
SEL_36		1		1		SEL_36		33.3333		33.3333		SEL_36		5		5		SEL_36		10		10		SEL_36	0	15	0	15
SEL_39	1		1	2		SEL_39	63.3333		20	41.6667		SEL_39	2		6	8		SEL_39	5		1	6		SEL_39	7	0	7	14
SEL_40	1		1	2		SEL_40	66.6667		51.6129	59.1398		SEL_40			9	9		SEL_40	5			5		SEL_40	5	0	9	14
SEL_41	1		1	2		SEL_41	83.3333		73.3333	78.3333		SEL_41			12	12		SEL_41	3			3		SEL_41	3	0	12	15
SEL_42	1		1	2		SEL_42	66.6667		43.3333	55		SEL_42	5		4	9		SEL_42	5			5		SEL_42	10	0	4	14
SEL_43		1		1		SEL_43		53.3333		53.3333		SEL_43		7		7		SEL_43		7		7		SEL_43	0	14	0	14
SEL_44		1		1		SEL_44		60		60		SEL_44		7		7		SEL_44		6		6		SEL_44	0	13	0	13
SEL_45		1		1		SEL_45		23.3333		23.3333		SEL_45		3		3		SEL_45		12		12		SEL_45	0	15	0	15
SEL_46	1		1	2		SEL_46	46.6667		13.3333	30		SEL_46	4		3	7		SEL_46	5		3	8		SEL_46	9	0	6	15
SEL_51	1	1		2		SEL_51	90	70		80		SEL_51	1	11		12		SEL_51	3			3		SEL_51	4	11	0	15
SEL_52	1		1	2		SEL_52	76.6667		56.6667	66.6667		SEL_52	1		9	10		SEL_52	4			4		SEL_52	5	0	9	14
Total général	27	24	25	76		Mean	62.716	41.2455	36.5566	47.3308		Total	50	140	158	348		Total général	118	195	35	348		Total général	168	335	193	696
